# Supplementary material for: Sensitive and reproducible cell-free methylome quantification with synthetic spike-in controls
Source: Cell Rep Methods. 2022 Sep 9;2(9):100294. doi: 10.1016/j.crmeth.2022.100294 (PMC9499995; doi:10.1016/j.crmeth.2022.100294)
Supplement: Table S1. Spike-in control sequences, related to Table 1 and STAR Methods [file mmc1.xlsx]

## Sheet: Data Dictionary
name	title	description	type	values
name	Name	Name of fragment, in format `{len}b_{Number of CpGs}C_{gc}G-{Serial}`.	string
seq	Sequence	Sequence of fragment.	string
methylated	Methylation status	Is the fragment methylated?	bool
len	Length (bp)	Length of fragment (bp).	integer	80;160;320
gc	G+C content (%)	Number of cytosines and guanines divided by `len`.	integer	35;50;65
cpg_frac	CpG fraction	Number of CpG dinucleotides divided by `len`.	float	0.0125;0.025;0.05
alt	Alternative fragment	Index of fragment, when the tuple (methylated, len, gc, cpg_frac) describes more than one distinct fragment.	integer	1;2;NA
molar_mass	Molar mass of dsDNA (g/mol)	Molar mass of fragment double-stranded DNA added to pool (g/mol).	float
fwd_primer	Forward primer sequence (5'→3')	Sequence of the forward PCR primer.	string
rev_primer	Reverse primer sequence (5'→3')	Sequence of the reverse PCR primer.	string
temp_annealing	Annealing temperature (°C)	Annealling temperature of PCR product (°C).	integer
restriction_enzyme	Restriction enzyme	Restriction enzyme used to verify methylation status.	string	HpyCH4IV;AfeI;HpaII;NA
amt	Molar amount added to pool (fmol)	Molar amount of fragment added to pool (fmol).	float

## Sheet: Table S1
name	seq	methylated	len	gc	cpg_frac	alt	fwd_primer	rev_primer	temp_annealing	restriction_enzyme	amt	molar_mass
80b_1C_35G-1	TAGGATATAGGTTGTCCCCTAGTAGGAGATAAACTTTGATTAACATCCAATTGATCGTTAGTGTCCTTCAAAATTATGCT	FALSE	80	35	0.0125	NA	TAGGATATAGGTTGTCCCCT	AGCATAATTTTGAAGGACAC	60	NA	3.74317	49340.2
80b_1C_35G-2	TGTCTAAATTAAAGTTGTGATCTTTGACTTAGCAACGTCTCACCCTATAGCCTACCAGACAAGAATTATGAAGAACATAT	TRUE	80	35	0.0125	NA	TGTCTAAATTAAAGTTGTGA	ATATGTTCTTCATAATTCTT	50	HpyCH4IV	3.74317	49172
80b_2C_35G-1	TCTAATACTCATCTTAGCTCGCGTGCTTTGTGATTTTAGTGCTGAAATTCTTAAATGTTAACCACTGTGAAATCCATAAG	FALSE	80	35	0.025	NA	TCTAATACTCATCTTAGCTC	CTTATGGATTTCACAGTGGT	60	NA	3.74317	49144
80b_2C_35G-2	CTCAAATATAACAAGAGTAGCAAACTTACAAAGATCGCTGACAAGTATGTTATCCATTTCTAAGCGCTACCAATAACACT	TRUE	80	35	0.025	NA	CTCAAATATAACAAGAGTAG	AGTGTTATTGGTAGCGCTTA	60	AfeI	3.74317	49084
80b_4C_35G-1	AAGGCATTACTTATCTAATCAATCGACAAAACGTTAAGTCAGTGTTAGGATAGTGTCATTTGTACTCGTAGACGAAATTG	FALSE	80	35	0.05	NA	AAGGCATTACTTATCTAATC	CAATTTCGTCTACGAGTACA	60	NA	3.74317	49474.2
80b_4C_35G-2	TTATTATTGACCGTACACTATTTAACTAACAGATATGACGTATTACTATGATATGTTAATGACGCTGAGCTGCTCGGAGA	TRUE	80	35	0.05	NA	TTATTATTGACCGTACACTA	TCTCCGAGCAGCTCAGCGTC	60	HpyCH4IV	3.74317	49358.2
80b_1C_50G-1	GAGGACCATATAGCTCGCACAGGAACCAGCTGAAGAATTGATTGGTAGTGCTGACCAGACACCAACCTTCAAACCTCTGC	FALSE	80	50	0.0125	NA	GAGGACCATATAGCTCGCAC	GCAGAGGTTTGAAGGTTGGT	60	NA	3.74317	49238
80b_1C_50G-2	GTACACCATCATTATCCTCATAGCTTAGGCTCCACGTGCCTACAGGGCCATAAGGCTTGGAGATTCACTGTTAGCTGCTC	TRUE	80	50	0.0125	NA	GTACACCATCATTATCCTCA	GAGCAGCTAACAGTGAATCT	62	HpyCH4IV	3.74317	49031.8
80b_2C_50G-1	ACAACACCCTCCACCCAATACTTGTGAGTTGGTCGCAGCACGAGCCTAGTCTCCTTGTAAGTCAGTCAAATGCCTGTAAC	FALSE	80	50	0.025	NA	ACAACACCCTCCACCCAATA	GTTACAGGCATTTGACTGAC	60	NA	3.74317	48925.8
80b_2C_50G-2	GCCTCCCCAACTATAGGGTCAGGAAGGATTATGGCACCCCACACGTATTTCACCCGATCTGTACCAGTAATCATACATGG	TRUE	80	50	0.025	NA	GCCTCCCCAACTATAGGGTC	CCATGTATGATTACTGGTAC	62	HpyCH4IV	3.74317	49023.8
80b_4C_50G-1	AGTCATCAGCATATTGTCAGTACCCAGTGGTCTCTAGGAAAATCGGCCGGTACGTAAATACTCCTAGTGGGCTGCGTGGT	FALSE	80	50	0.05	NA	AGTCATCAGCATATTGTCAG	ACCACGCAGCCCACTAGGAG	60	NA	3.74317	49450
80b_4C_50G-2	GCTTCTTATGATACCAAAGTTGCCCAAAAAGGCTAGCGTTCTAGTTAGGGTGCAGCCGCGAGAAGACCGGGTTCATGAAG	TRUE	80	50	0.05	NA	GCTTCTTATGATACCAAAGT	CTTCATGAACCCGGTCTTCT	60	HpaII	3.74317	49584.2
80b_1C_65G-1	GCAGGCTGCAGGGTTTGGCCCCTGGTTCCGTTCCAGCAGGTGGCATAGGTGGGGAAAGCCAGGTGCCTACAGTGGGGTGG	FALSE	80	65	0.0125	NA	GCAGGCTGCAGGGTTTGGCC	CCACCCCACTGTAGGCACCT	60	NA	3.74317	49924.2
80b_1C_65G-2	GCTACCAGTGGCCCCCCCCTACCGGATCCATCCCTAACCTCACCCCCCTGACTGCTAACCTGGGATGGTGAAGCCTGGGC	TRUE	80	65	0.0125	NA	GCTACCAGTGGCCCCCCCCT	GCCCAGGCTTCACCATCCCA	62	HpaII	3.74317	48679.4
80b_2C_65G-1	CACCTTGAGACCTCCAGAGGGGGATCCACAACTTGCGCCCTCTGTGAAGTAGGCTCTGGTGCGCAGGGGGGAAGGGGGGC	FALSE	80	65	0.025	NA	CACCTTGAGACCTCCAGAGG	GCCCCCCTTCCCCCCTGCGC	60	NA	3.74317	49738
80b_2C_65G-2	GGTTATGCCCCCGCCCTGCATCCTCCCTGTCACACGTGCCCAACCCTAGCAATGTGTGGCCCCCCCTGCTGTCTCCCATC	TRUE	80	65	0.025	NA	GGTTATGCCCCCGCCCTGCA	GATGGGAGACAGCAGGGGGG	62	HpyCH4IV	3.74317	48367.2
80b_4C_65G-1	TTGGGAGGCTCTGGACTGGGGCAAACGACACCGTGCATCAACTGTGTGGTGGTGGCCTCGTCCCCCCCCATCCTCTCCGC	FALSE	80	65	0.05	NA	TTGGGAGGCTCTGGACTGGG	GCGGAGAGGATGGGGGGGGA	60	NA	3.74317	49105.6
80b_4C_65G-2	GCTGGTGCACCGCTGCCCCCACCCTCCACGTCTGTCACAGCCTCGGTAGGTCCTGATTTGATGCTTGGGTGCTCGGCTGG	TRUE	80	65	0.05	NA	GCTGGTGCACCGCTGCCCCC	CCAGCCGAGCACCCAAGCAT	60	HpyCH4IV	3.74317	49051.6
160b_2C_35G-1	TTAGTCGAGATTTTAGCCTAATTGAGAGATAGTCCGATGATATGTCTTTGATCTAACATGTCATCATGAAATATGAAGCCAACACACTCATATGTTCATGTGACAAAAGATCCAGTTAAGCCAGTATTGAGGTTTGTCCATCACTTAAGTACTATTCATT	FALSE	160	35	0.0125	NA	TTAGTCGAGATTTTAGCCTA	AATGAATAGTACTTAAGTGA	60	NA	2.1063	98698.2
160b_2C_35G-2	CTTTACTACTGAATGTAAGCTCTTGCAGAGGATCTAACAGGGATAGAATTATGAACACGTCTGTCACACATAACTTCAAATGCAATTTATTAATAAGGGTCAGAATGTGTGGTATCTTTCCAGACTTATATCATTCCCTTTACTATAACCGATTACACAT	TRUE	160	35	0.0125	NA	CTTTACTACTGAATGTAAGC	ATGTGTAATCGGTTATAGTA	60	HpyCH4IV	2.1063	98476
160b_4C_35G-1	ATGTGTAAGAAATAAAATACTGGCTCATCATCATAAACTTGTCTATAATGTCACTATTATCACAAAGAATGCAGGTACGACACGGTATCGGCAGCAGTGGATAGCTCGTATCTATATGAATAGGGGAAGTGAATAATATGACAATAGTATACTTTGCTTA	FALSE	160	35	0.025	NA	ATGTGTAAGAAATAAAATAC	TAAGCAAAGTATACTATTGT	60	NA	2.1063	99144.4
160b_4C_35G-2	GTATAATCATAACAAAGGCCTAATGAAAGACGCTGATTTGAACATAGTTCCCTCATCATCTGATATTGTCCTACGTGTCTTTTTTCGATGAGTGCACAATATGGTGTGAAGACCTATTACAATCAAAAAGTATAAACTAGCGACTAAGATCTCAGAATTA	TRUE	160	35	0.025	NA	GTATAATCATAACAAAGGCC	TAATTCTGAGATCTTAGTCG	60	HpyCH4IV	2.1063	98708.2
160b_2C_50G-1	TTGTAGTACAGTCTAACCATCTTGACCCAGTAGCTCCCCATCTGATATGCTCAGTAGCTAGGGTGGCCTGAGGGAACCGGTCAAACCCACTTATTCTGAACCCCAGAGGTATGTTATGCGCAGGAACCTGCCTTCTATTGGTAGTGTCTTGGGTCAACAG	FALSE	160	50	0.0125	NA	TTGTAGTACAGTCTAACCAT	CTGTTGACCCAAGACACTAC	60	NA	2.1063	98605.8
160b_2C_50G-2	GTAACATGGTTACCACTGGGACCGGACCTTTTCACCTCCACTTTCAGGGAATAGGATTCAGTCCTGTATAGCAGTGTGACACCCCAAGGCCAATTCCACCCTACATTCAATGCCTGAGTGTATGTTGGCCATTGGGTAACTAGCCGTGTCCCAACCTCAT	TRUE	160	50	0.0125	NA	GTAACATGGTTACCACTGGG	ATGAGGTTGGGACACGGCTA	60	HpaII	2.1063	98223.4
160b_4C_50G-2	GGCTCTAGGGGGTGATAAAGTCTCGGATTATGCTGTATGGAGTCCCATCAACTTCCAATGACAATATTGTACTCTAGGATAGCTAGATGACGCCCCAGGCAAAGAACCCTTTTCGTATGAGGCCAGCCTTCCAAGGTCCACTAGGCTCAGCTCCTCGATG	FALSE	160	50	0.025	NA	GGCTCTAGGGGGTGATAAAG	CATCGAGGAGCTGAGCCTAG	60	NA	2.1063	98817.8
160b_4C_50G-1	AGCCTTGGACGTGAGTCTCTGTTTCTGACCCAACTGAGATCTTTTTACTGTCATTCTACCCCCTAGAGACTCGCGTTTCTAGAGAGGGGATGTATGTGAGGGGTTGTGATTTAGCCCGTGATGCCCTAGGATCTTGAGACAATTGTCAGGGCCCTCCAGT	TRUE	160	50	0.025	NA	AGCCTTGGACGTGAGTCTCT	ACTGGAGGGCCCTGACAATT	60	HpyCH4IV	2.1063	98659.8
160b_8C_50G-1	GGTAAGTATGCAGCTCAACGAGGGTACCGGTAGCGACCCGCTGTTTGTTACTAGTAAGGACTCAGTATTGCGCTCTACTTGGTTCCTCATGACAGCTATGCAGGGATGTGTTCAGCCCGTTCTACCGAACCCTTCTAACATGAGCGTGCCTTTTGATTAG	FALSE	160	50	0.05	NA	GGTAAGTATGCAGCTCAACGAG	CTAATCAAAAGGCACGCTCATG	55	NA	2.1063	98711.8
160b_8C_50G-2	GCGAGTAACTGCTTCAATGGGACTACAATGTGCCACGGGTGCCCTACAGTCCTCAGCCCCAATTGCCCAAAACGAACCTTTCAACATCATCCCGGATTTTCACTCGAAGATTGTGACTGGGGGTTTTATGCAACAACCGAGCTATTACATGGTTGCGCGT	TRUE	160	50	0.05	NA	GCGAGTAACTGCTTCAATGG	ACGCGCAACCATGTAATAGC	55	HpaII	2.1063	98419.6
160b_2C_65G-1	TTCTCAGGCAGCCCACCCCGGCAGTCCAGATCTAGCCCCCTCCCCTTGGTACTTGGGCATGGTGAGCCTCCGAGACCCCCTCCCTCTCCCCCCTCACCAGACCCCCCCCTATAGGTCCTGCAAGGTGCCTTCCCAAACACCCCAGTTAGGCATGGCCACC	FALSE	160	65	0.0125	NA	TTCTCAGGCAGCCCACCCCG	GGTGGCCATGCCTAACTGGG	50	NA	2.1063	97064.4
160b_2C_65G-2	GACTCCTCCCTAGGCCCCCATGGAGCCACCCCCTCAGGCCACTCCAGGCTACTAGGCCCAGGTTCCAGGCAAATGCCCTCTCTGCCAGTGCCACTAGCAACACCTCCCCTATCAAGGTGGCCCCAGGTCCTCACGTAGCATGCAGGCCCCCCGCTCCATC	TRUE	160	65	0.0125	NA	GACTCCTCCCTAGGCCCCCA	GATGGAGCGGGGGGCCTGCA	60	HpyCH4IV	2.1063	97278.6
160b_4C_65G-2	TAGGGCCCGAGCCAGCCTGTACCTTGCGCCCCTGCCCCCCCTCTACCTGGGGACCCCACGGTCATCCTTGACAGGGTGCCCCTCGGCCCACTCCCATTCTCCTTTTGTCTCCAGTAAACCCCCAGAGCCCAAGGTCAGCCTGCTGCAGGGTTTGCCTCCA	FALSE	160	65	0.025	NA	TAGGGCCCGAGCCAGCCTGTAC	TGGAGGCAAACCCTGCAGCAGGCT	60	NA	2.1063	97198.6
160b_4C_65G-1	CCCCAGAGGCAGGTGCCCTACCAAGCTCCCCCCATGACCCCTAAATCCCCCACCCTGCCCCGGCGGTTGCAGTGGTACCAACCAGTCAGGCCCCTCGCCAGTACCCTTCCATATCTTCAGCCTCCTGGCCATTCGATCAGGAGCCCCACAGCCCTAGGCC	TRUE	160	65	0.025	NA	CCCCAGAGGCAGGTGCCCTACCAA	GGCCTAGGGCTGTGGGGCTCCTGA	60	HpaII	2.1063	97392.6
160b_8C_65G-1	ACTGCTGCGCGGCGCACCTCCCACATGTCCTACCCATCACCTCCTCAGTGTTCACTGGCTGGGTCTGTCCTCCTACAGGGTGCCAAGCGGGGCTCCATTGCCACTAGAAGCCCATGGTCCAGCGTGGCTAGATCCGAGCGGGGGGCCTCCACCAGCCGTC	FALSE	160	65	0.05	NA	ACTGCTGCGCGGCGCACCTC	GACGGCTGGTGGAGGCCCCC	60	NA	2.1063	98069
160b_8C_65G-2	TGGAGGGGCTGGGCCTGCTCCCCTAGTGCGGAATCCTGCCCTCCGGTGGCTTGCTCTTTGGGTCCACGGGTACTAGAGGGGAATTATGACCAGAGCCCTGCAGCCCCGAAGCGGGGTGCGCCACAGTCCCCACGACTCCGCCAACCTTCATACCCTGTCC	TRUE	160	65	0.05	NA	TGGAGGGGCTGGGCCT	GGACAGGGTATGAAGGTT	60	HpaII	2.1063	98389.2
320b_4C_35G-1	AAATGTATAAATTTGGTGAGGACTGTAATTCTAGTTGTACTCCTATGTCTACAAGACCATCTCCTTACTATAGTGGGATTAATAATATTGTAAATCCGGCTATGATCTTAGACAGGGAAAATGAGTTGTAACCGATTGTTAAGTATCATTTTTCCTTGAATTGACATCACCTAGCTTGTCTTAATGTTCATGAGAATTTCAGGCTAACCACAATGTCAACTATGCGACACCATGTATCATCATTTCCACTTCACAACAGAACCGGGTCATTTTGTGTATTCCCATAGATTAAATGATTAACCTTATGCCACTATAATATA	FALSE	320	35	0.0125	1	AAATGTATAAATTTGGTGAG	TATATTATAGTGGCATAAGG	55	NA	0.936304	197555
320b_4C_35G-2	GCAATTGATGATAACTGTGAGTGATTTTGTTTCTTTTGGAGACTACCTAACGCTTATGACTTTGAGTTTCTGGTATGATTCAAAAGTAGAATACCTGTAGCACGAGCACCAATATCATTGTTAACTGAGGAAGTTCATGTACTTACCGAATTATAGGAAAATTCAGTAGCTTTTCTTTGCCTACTAACTTAGGTTGTGTTCATCGAAATCATAACATCACATAACTATTGTCTTCCATAAGCACTCAGGACTTCAAGTAAAAAGGATGAAGCCTATTCCATTTCACATCTGAATAACTTTAGCAAAGTGTAAGAAGCTAA	FALSE	320	35	0.0125	2	GCAATTGATGATAACTGTGA	TTAGCTTCTTACACTTTGCT	60	NA	0.936304	197556
320b_4C_35G-2	TAATGTATAAATATGGTGAGGACTGTAATTCTAGTTGTACTCCTATGTCTACAAGACCATCTCCTTACTATAGTGGGATTAATAATATTGTATATCCGGCTATGATCTTAGACAGGGAAAATGAGTTGTAACCGATTGTTAAGTATCATAATTCCTTGAATTGACATCACCTAGCTTGTCTTAATGTTCATGAGAATTTCAGGCTAACCACAATGTCAACTATGCGACACCATGTATCATCATTTCCACTTCACAACAGAACCGGGTCATAATGTGTATTCCCATAGATTAAATGATTAACCTTATGCCACTATAATATA	TRUE	320	35	0.0125	1	TAATGTATAAATATGGTGAGGAC	TATATTATAGTGGCATAAGGTTA	60	HpaII	0.936304	197555
320b_4C_35G-1	TGTATGATTTGAAGAGATTTGTATATACACACATTGTTTTGTAGCATAGAAAAGGAGTTTTTGTCAACCGGTAGCCCACCCTGATTCTCAACCAAGCCTGTAGATCTGTAATTGGGGTCTTAAGTCCTTGTTAAATTCTGGACAGCACTATGATTTTTTACATTCTAAATCATTATACCAAGGTATCTTGTCTTATCTTCAGAGTGTCCAGCCTGTCGATAGATCGGAATACAATCGTATAATTAATTGTTAAGCATGTTTCTTGTACATACAGGTCAGTTACATCAACATACTTATAAACAGTGCTGTAATATTTGTGA	TRUE	320	35	0.0125	2	TGTATGATTTGAAGAGAT	TCACAAATATTACAGCACT	50	HpaII	0.936304	197556
320b_8C_35G-2	ACTGGATTGTAGCTATGCCTAGCATTCCTTCTCTTGAGCCTCAAAGTCTTATCTGATGTTCATTCCAACACTCTTGAACGGATTTTAAAAACAAATATGTATAACCGACGCAAGAATTTAATATATGAATAAGTCTCCTGTTCTAGATTTAATCTCAATAGTGATTATCGAAAATTAGTATAGATTTAGTGAGAATAGAGATGTGTTCCTTCCTTAATAGTCTTTAATCTTGGACATGGTGAGCAGTATTATATCCGACTGTTAAGTCGAGACTGTCTTTCGTAATGTGACGCCTTACTTTTTGAGATAGAGAACCTAAG	FALSE	320	35	0.025	NA	ACTGGATTGTAGCTATGCCTA	CTTAGGTTCTCTATCTCAAA	60	NA	0.936304	197555
320b_8C_35G-1	AGCATAAAAAGCCTATAACTCGATTTTTTAACATTAAGCGGTACCGTTTCTGCATCCAATGACATAATATATATGGGAGCTTACTATTGAGATGCACTCTTAATACGGAATTACGTTACAAGGTAGAGGGCTATGACTAGAATTGAGCTTTATATTAGCAGAAGTGTCTTGTCCAGTAGGGTCTTGAAAAGTTATTATGTATGGTGTTCATGAGAATCGAGGTACATTAAGGTGAATCATTTAAATCCTAGTATGGATGTTACACTTCAATGCTTTTGTACAACTAACTCGGGTGCGTAAATATATTGAAACAATGTTTA	TRUE	320	35	0.025	NA	AGCATAAAAAGCCTATAACT	TAAACATTGTTTCAATATATTTACGC	60	HpyCH4IV	0.936304	197555
320b_16C_35G-1	TACTATAATTAGGCAGGTGATTGAAGAACCTGTTCTTTAACTATCATATACCAGTACATACTTCAACTATTTTTGTTGATCAGGATCTATTAACGAATCACGTTTGACTTAATTTACAACTTGCTCGCGGTATTAATAAATAGATTTTATTTGCCGTGTTTTCAGTACGTATAATGCGATCAAGCAGCAATGCCGGAACTGTTAATTGTCCTCGCCTTACTGATATGTTTAAACTTCAACTTTTCGTCTCGAGGTTTAGTAAAATAATGTATTAAAGAATACGAACGTGATTATCCCGACGGCACACTGTCACTTCGTCT	FALSE	320	35	0.05	NA	TACTATAATTAGGCAGGTGA	AGACGAAGTGACAGTGTG	60	NA	0.936304	197557
320b_16C_35G-2	GAACAACTTATCTGAGAACAAGACTACGTCAACTTTTGTACGTGGGATAAGTTTTCCTGAATTCTAATTATAAATATGGACGTGCTCAATGAATTAACAGACGCCACACGACGTTTATATCGGACTGATTACAAGTTTATTCTGTGTAAGTAACAACAACGCTACGATCTCTGTATGATTGAATACAGTCAAACGGTTCTATAATCACTACTCATTCTACTGTTCGAACTAATATCAATCAAGTCGTTAATAAATCTTCATGATCACTCGCTATTTCTAGAAGTGACTCGCTAAGGACGATAATTATTCTTCGTTCAAAA	TRUE	320	35	0.05	NA	GAACAACTTATCTGAGAACA	TTTTGAACGAAGAATAATTA	55	HpyCH4IV	0.936304	197556
320b_4C_50G-1	GCTAACACCATGGCTGCTAGAATTAAAGTATTGACTGACTCATACGTGGAATACCCAAGCCAACCCTGTCCCCTCAACTAAAGGTGATTCTGGACCTTTCAAGGGTTGGCAGGTATTTACCCCTATCGACAAGAAGAGTGACCTACAGGAGAAATCGATCAGAGGCAGTTCAAGATCAACTCCCTGGTCCTCCTGGCCTGGAGCTCATGATGAAGAGTCCAGTGCCTCCTGCTCACCAGCATCCCATGTGACGCAGGTCACTAGGCCTTGTGGCCTTAAAAAGCCCAGCACATACTGACTAGGGCAGTTCAGCTTATACA	FALSE	320	50	0.0125	NA	GCTAACACCATGGCTGCTAG	TGTATAAGCTGAACTGCCCT	60	NA	0.936304	197604
320b_4C_50G-2	GGCTCACCAGTGGCTCCCCATCCGATCAAGCTACCCAACTAATGTACTCAAGGTACATAATTAAGGTAGAACCACCGAAAGTCTACTAGTGATGTTCACTCTGTCCCTGGGATAAGAGTAGCATAAGGCCACTAAGCTCCACTACCTCAGCCAACGTAATGTCTCTTTCCAGCGTCTGTTCAAAATGCTCTTGGTAGTGGTTCTGCTAGGTAAGGGCAGTTCCTTTGCCAGGGTCTAGACCTAGCCCAGTGTGGTTACCCCCATGAACAACAGGGTGGAGGCAGGGTCAACCCAGCTACTGGCCATAATTTCTAGAGTCA	TRUE	320	50	0.0125	NA	GGCTCACCAGTGGCTCC	TGACTCTAGAAATTATGGCC	60	HpyCH4IV	0.936304	197603
320b_8C_50G-1	GCCACTGGGGACCACCTCATTACCAGGCTTTGGCATGCTGTAATGTCTCCGATCCTTGAGATGCCCTGCCCCCAATCGCAGATGTCAGTAGGCAGCTAGCACAACTGAAACTACTCCACCCCAACCGTGATCCTGGTGCAAGGCTTCCCAAAGAAAATATTTAACTAAATACAGAGATGCTACCTAAATCCCGCTGGGAGTTAATCAGATTCGATCCGCGACCCCCTTTGGTGTAAGAGTGTAGCTTGCTTCTTATACCCTCTCCCCGCTCCACAATAGGAGCCTACTTCACCACACCAATAAGGTGAACATCCTATCTC	FALSE	320	50	0.025	1	GCCACTGGGGACCACCTCAT	GAGATAGGATGTTCACCTTA	60	NA	0.936304	197604
320b_8C_50G-2	GAACTTCCAAATACACCGTCCCATCTGTTCAGTCAGGGATTGGGGTGAGAGATATATCGCATCAGGAATTACGAAACCTTATGGGCAAGCAGTGATTAGCTAAGCCTGGAAACCTGGCAATTAACACCTCAAACTGGATCCATGCCTTTCTAACTATTTCCCACCCCTTGGCAGTCTAGGGCTGGCGAGAGGCCCTGCTAATACTTGAGGCGTAGATGGGGGGCGGCTTCTCTGCAAACTGGTGCCCGCTGGGGCTCTAATAATTATTCTTCCTTGTTCCACACAACCAGCCCCTCGACTTTAAGCAGCTATGCTATGCA	FALSE	320	50	0.025	2	GAACTTCCAAATACACCGT	TGCATAGCATAGCTGCTTAA	60	NA	0.936304	197604
320b_8C_50G-2	AGGGAGATCTAGCCTGGCTAAGCAGGGGCAACTAGTGCACTTCTTTCCACTCCAGCGCACTTCACCATTAATGGATGTACAGATGATTGTTAGTTTGACTCTCATCAGCAATTCACTCCCTACTTACGTTTGTGGCCCCTTACGTCTAGATATGGGGTCCGAGTAGCCCGACTGCTTTCCTCATCAGTTTTGGCAGCCTGCAACCAAACCCCAGTAGATAAAGGCAGTGTGCTACACGTCCGGGGGTAAGAAGCCTGGGTTCCTTTAACTAAGTACTCCAACCACATTACAGGGGCATCCCGCTCAGTAGTTGATGGTCA	TRUE	320	50	0.025	1	AGGGAGATCTAGCCTGGCTA	TGACCATCAACTACTGAGCG	60	HpyCH4IV	0.936304	197604
320b_8C_50G-1	CCCATGCATCAAACTGGCTCCCTCGTCTTCCGATTGTCTAGCTCATAGGCTCTCGAAGCATCTAAGGGCTATTCCGGGTCCTGCAAGTATAAGCTTCATTATTCCTAAGGATGTGGGGAGTGACTCAGAGGTCCAGATCGCACTGTGGGCCAGACTGACACAGCTTCAAAGGAAGGGCCTCCAAGTCCACTGCACTCAGAATTAAGAATTCCCTGACGCATTATCTTGAGAAAGGCACTGGTCCATGTCTCTTGTATCTCCGAGACCAACTTAAAGGAGGGATGGGAGCTAACAGGCACCTCCCGACTTATCTTACCAGT	TRUE	320	50	0.025	2	CCCATGCATCAAACTGGCTC	ACTGGTAAGATAAGTCGGGA	60	HpaII	0.936304	197605
320b_16C_50G-1	AGCGGGCCTAGGTTACACCCCCGCAACATTTCTAAATGCATCTAGGGACCTTACTGGCACAGTTCAGCCCGCCAGTTAATTATCTTATTGAGATCCTGCAGAGGATAATCTCCTTTCGGAATTACCACAACGGATTCGCGTAAACTAGTCTGCGATTGCTTTGTAAGCCAAGGGCTACACTGTATCCAGGGGCTGGAGGGTTTAGAAGTTTCCGTTCCTCATTTCCGAAACTAGACCTGATAGGCTGTCGTGTCCACGGATTCTACCAAGCATTCGCTCCGTACCCACTTGCTACCGACTGTTGCCGTTGCCTACAGGTA	FALSE	320	50	0.05	1	AGCGGGCCTAGGTTACAC	TACCTGTAGGCAACGGCAAC	60	NA	0.936304	197603
320b_16C_50G-2	TTGGGCCGCCTTGTCCGCAACCAGCAACCGATAGCAGTCGGACTCCGAGTCAGTAGTGAAGTGCTTTAGCGTTAAGTGTTTATTGTGAATGAGCCCTCTCTCCCCCAAATCACAAGAGGTGGCGGAAAAACACGAAGCCGAAGTACACCGACAAGGAACGGTGCTCTCAAGAGTTGCCAGCCATTGCTAGACAGAGTAATTTCCTCCTCCAGGCGGAATTCAACAGTCCTCAGTCCCAGAATTATCTTGGGAAAGGATGGACACGAATATTTGGAACAGTGGACGCCGACCCGTTTAATTACAGGGTTCCCTGAGATTGT	FALSE	320	50	0.05	2	TTGGGCCGCCTTGTCCGCAA	ACAATCTCAGGGAACCCTGT	60	NA	0.936304	197605
320b_16C_50G-2	ATACCTCAGTTTATATTGGACCTCTAGCTGCCGGTTAGAGAAACTATTAGAAAGCACGGTTCTATACGGACATTCTTGGGCTGTATGATACAAACAGAGGCCGGTACGACTACTTCCGCTCCATGTAATTGACGAAGAGTCTTCTCCCTAGAGATCGCTTATCCTTATTGCTAATGCTTGCCATAGGCCCCGCTTAGCACGACTGCCGATACGTGAATGCTATTGAGTACCGGCCCAGTCGTCCCGCATCTCCCACACTGAACCGGGTTCTCAGCTATGTCAACTGTCCTTCTTGTCTTTGGGTGCAGGGTCACCTGCCC	TRUE	320	50	0.05	1	ATACCTCAGTTTATATTGGACCT	GGGCAGGTGACCCTGCAC	60	HpyCH4IV	0.936304	197604
320b_16C_50G-1	TTCGGCACTTGTCTGCCCTCGTCAGAAAATGTTGGGTAAAACCCTAGGTTGTAGTTTGGGTCTGGCGAGCGGGAAAGTGCATGCTCGGCCCATGTGGGCTCCAAACTGAAGGTTATTAGATTCCTAGATGGTGAGACCGCATACAAAAAGGGCCCTGGAAAGAGGTCACTTCAACGCATCTCCTGATATTGGTCTGGTATCCACAGTAGAGCTATTGTCGCCTAACAGTGATGCCGCGCCGTCCTGTATTGGTGCGCGAGACAGCTTATACGTACCTGAATGGCGATAATTATCCGAGGGGCAGACTCAAGCTTAAGAAA	TRUE	320	50	0.05	2	TTCGGCACTTGTCTGCCCT	TTTCTTAAGCTTGAGTCTGCCC	60	HpaII	0.936304	197605
