# Supplementary material for: Sensitive and reproducible cell-free methylome quantification with synthetic spike-in controls
Source: Cell Rep Methods. 2022 Sep 9;2(9):100294. doi: 10.1016/j.crmeth.2022.100294 (PMC9499995; doi:10.1016/j.crmeth.2022.100294)
Supplement: Table S2. Read counts, related to Figure 2 [file mmc2.xlsx]

## Sheet: Data Dictionary
name	title	description	type	values
experiment	Experiment	Name of experiment.	string
group	Fragment group	Parameters of fragment, in format `{len}b_{Number of CpGs}C_{gc}G`.	string
len	Length (bp)	Length of fragment (bp).	integer	80;160;320
gc	G+C content (%)	Number of cytosines and guanines divided by `len`.	integer	35;50;65
cpg_frac	CpG fraction	Number of CpG dinucleotides divided by `len`.	float	0.0125;0.025;0.05
sample	Sample ID	Name of sample in the experiment, as used in Figures 1 and 2.	string
reads_unmethylated	Unmethylated reads	Read count corresponding to unmethylated fragment group.	float
reads_methylated	Methylated reads	Read count corresponding to methylated fragment group.	float

## Sheet: Table S2
experiment	group	len	gc	cpg_frac	sample	reads_unmethylated	reads_methylated
0.01 ng in 10 ng HCT116	160b_2C_35G	160	35	0.0125	output_5A	19	92
0.01 ng in 10 ng HCT116	160b_2C_35G	160	35	0.0125	output_5B	4	168
0.01 ng in 10 ng HCT116	160b_4C_35G	160	35	0.025	output_5A	26	10876
0.01 ng in 10 ng HCT116	160b_4C_35G	160	35	0.025	output_5B	6	12245
0.01 ng in 10 ng HCT116	160b_2G_50G	160	50	0.0125	output_5A	82	6
0.01 ng in 10 ng HCT116	160b_2G_50G	160	50	0.0125	output_5B	11	5
0.01 ng in 10 ng HCT116	160b_4C_50G	160	50	0.025	output_5A	7	4397
0.01 ng in 10 ng HCT116	160b_4C_50G	160	50	0.025	output_5B	11	4536
0.01 ng in 10 ng HCT116	160b_8C_50G	160	50	0.05	output_5A	40	1897
0.01 ng in 10 ng HCT116	160b_8C_50G	160	50	0.05	output_5B	3	4908
0.01 ng in 10 ng HCT116	160b_2C_65G	160	65	0.0125	output_5A	27	878
0.01 ng in 10 ng HCT116	160b_2C_65G	160	65	0.0125	output_5B	23	1142
0.01 ng in 10 ng HCT116	160bp_4C_65G	160	65	0.025	output_5A	124	8321
0.01 ng in 10 ng HCT116	160bp_4C_65G	160	65	0.025	output_5B	19	9780
0.01 ng in 10 ng HCT116	160b_8C_65G	160	65	0.05	output_5A	10	11138
0.01 ng in 10 ng HCT116	160b_8C_65G	160	65	0.05	output_5B	44	11721
0.01 ng in 10 ng HCT116	320b_4C_35G	320	35	0.0125	output_5A	0	12
0.01 ng in 10 ng HCT116	320b_4C_35G	320	35	0.0125	output_5B	1	223
0.01 ng in 10 ng HCT116	320b_4C_35G_2	320	35	0.0125	output_5A	0	234
0.01 ng in 10 ng HCT116	320b_4C_35G_2	320	35	0.0125	output_5B	1	15
0.01 ng in 10 ng HCT116	320b_8C_35G	320	35	0.025	output_5A	0	700
0.01 ng in 10 ng HCT116	320b_8C_35G	320	35	0.025	output_5B	0	1128
0.01 ng in 10 ng HCT116	320b_16C_35G	320	35	0.05	output_5A	0	1718
0.01 ng in 10 ng HCT116	320b_16C_35G	320	35	0.05	output_5B	0	1873
0.01 ng in 10 ng HCT116	320b_4C_50G	320	50	0.0125	output_5A	0	59
0.01 ng in 10 ng HCT116	320b_4C_50G	320	50	0.0125	output_5B	3	46
0.01 ng in 10 ng HCT116	320b_8C_50G	320	50	0.025	output_5A	0	706
0.01 ng in 10 ng HCT116	320b_8C_50G	320	50	0.025	output_5B	3	446
0.01 ng in 10 ng HCT116	320b_8C_50G_2	320	50	0.025	output_5A	2	220
0.01 ng in 10 ng HCT116	320b_8C_50G_2	320	50	0.025	output_5B	3	60
0.01 ng in 10 ng HCT116	320b_16C_50G	320	50	0.05	output_5A	1	3246
0.01 ng in 10 ng HCT116	320b_16C_50G	320	50	0.05	output_5B	0	1926
0.01 ng in 10 ng HCT116	320b_16C_50G_2	320	50	0.05	output_5A	0	9422
0.01 ng in 10 ng HCT116	320b_16C_50G_2	320	50	0.05	output_5B	0	10409
0.01 ng in 10 ng HCT116	80b_1C_35G	80	35	0.0125	output_5A	0	0
0.01 ng in 10 ng HCT116	80b_1C_35G	80	35	0.0125	output_5B	0	0
0.01 ng in 10 ng HCT116	80b_2C_35G	80	35	0.025	output_5A	0	0
0.01 ng in 10 ng HCT116	80b_2C_35G	80	35	0.025	output_5B	0	0
0.01 ng in 10 ng HCT116	80b_4C_35G	80	35	0.05	output_5A	0	0
0.01 ng in 10 ng HCT116	80b_4C_35G	80	35	0.05	output_5B	0	0
0.01 ng in 10 ng HCT116	80b_1C_50G	80	50	0.0125	output_5A	0	0
0.01 ng in 10 ng HCT116	80b_1C_50G	80	50	0.0125	output_5B	0	0
0.01 ng in 10 ng HCT116	80b_2C_50G	80	50	0.025	output_5A	0	0
0.01 ng in 10 ng HCT116	80b_2C_50G	80	50	0.025	output_5B	0	0
0.01 ng in 10 ng HCT116	80b_4C_50G	80	50	0.05	output_5A	0	0
0.01 ng in 10 ng HCT116	80b_4C_50G	80	50	0.05	output_5B	0	0
0.01 ng in 10 ng HCT116	80b_1C_65G	80	65	0.0125	output_5A	0	0
0.01 ng in 10 ng HCT116	80b_1C_65G	80	65	0.0125	output_5B	0	0
0.01 ng in 10 ng HCT116	80b_2C_65G	80	65	0.025	output_5A	0	0
0.01 ng in 10 ng HCT116	80b_2C_65G	80	65	0.025	output_5B	0	0
0.01 ng in 10 ng HCT116	80b_4C_65G	80	65	0.05	output_5A	0	0
0.01 ng in 10 ng HCT116	80b_4C_65G	80	65	0.05	output_5B	0	0
10 ng pooled input DNA	160b_2C_35G	160	35	0.0125	input_1A	9450	6103
10 ng pooled input DNA	160b_2C_35G	160	35	0.0125	input_2A	9812	6326
10 ng pooled input DNA	160b_4C_35G	160	35	0.025	input_1A	35161	32773
10 ng pooled input DNA	160b_4C_35G	160	35	0.025	input_2A	7523	6106
10 ng pooled input DNA	160b_2C_50G	160	50	0.0125	input_1A	10522	3627
10 ng pooled input DNA	160b_2C_50G	160	50	0.0125	input_2A	9199	3385
10 ng pooled input DNA	160b_4C_50G	160	50	0.025	input_1A	8120	4589
10 ng pooled input DNA	160b_4C_50G	160	50	0.025	input_2A	6616	3597
10 ng pooled input DNA	160b_8C_50G	160	50	0.05	input_1A	4419	2625
10 ng pooled input DNA	160b_8C_50G	160	50	0.05	input_2A	4203	1839
10 ng pooled input DNA	160b_2C_65G	160	65	0.0125	input_1A	1357	4310
10 ng pooled input DNA	160b_2C_65G	160	65	0.0125	input_2A	1251	2643
10 ng pooled input DNA	160b_4C_65G	160	65	0.025	input_1A	5875	3266
10 ng pooled input DNA	160b_4C_65G	160	65	0.025	input_2A	5237	2654
10 ng pooled input DNA	160b_8C_65G	160	65	0.05	input_1A	4481	6983
10 ng pooled input DNA	160b_8C_65G	160	65	0.05	input_2A	3566	6426
10 ng pooled input DNA	320b_4C_35G	320	35	0.0125	input_1A	467	235
10 ng pooled input DNA	320b_4C_35G	320	35	0.0125	input_2A	234	479
10 ng pooled input DNA	320b_4C_35G_2	320	35	0.0125	input_1A	1325	2299
10 ng pooled input DNA	320b_4C_35G_2	320	35	0.0125	input_2A	1288	1841
10 ng pooled input DNA	320b_8C_35G	320	35	0.025	input_1A	1145	4062
10 ng pooled input DNA	320b_8C_35G	320	35	0.025	input_2A	1594	4169
10 ng pooled input DNA	320b_16C_35G	320	35	0.05	input_1A	2386	3707
10 ng pooled input DNA	320b_16C_35G	320	35	0.05	input_2A	1744	2192
10 ng pooled input DNA	320b_4C_50G	320	50	0.0125	input_1A	1386	2400
10 ng pooled input DNA	320b_4C_50G	320	50	0.0125	input_2A	1414	1533
10 ng pooled input DNA	320b_8C_50G	320	50	0.025	input_1A	1660	3309
10 ng pooled input DNA	320b_8C_50G	320	50	0.025	input_2A	795	1320
10 ng pooled input DNA	320b_8C_50G_2	320	50	0.025	input_1A	4251	1784
10 ng pooled input DNA	320b_8C_50G_2	320	50	0.025	input_2A	4567	1747
10 ng pooled input DNA	320b_16C_50G	320	50	0.05	input_1A	8366	1312
10 ng pooled input DNA	320b_16C_50G	320	50	0.05	input_2A	7299	1201
10 ng pooled input DNA	320b_16C_50G_2	320	50	0.05	input_1A	3879	1170
10 ng pooled input DNA	320b_16C_50G_2	320	50	0.05	input_2A	2358	2197
10 ng pooled input DNA	80b_1C_35G	80	35	0.0125	input_1A	0	0
10 ng pooled input DNA	80b_1C_35G	80	35	0.0125	input_2A	0	0
10 ng pooled input DNA	80b_2C_35G	80	35	0.025	input_1A	0	0
10 ng pooled input DNA	80b_2C_35G	80	35	0.025	input_2A	0	0
10 ng pooled input DNA	80b_4C_35G	80	35	0.05	input_1A	0	0
10 ng pooled input DNA	80b_4C_35G	80	35	0.05	input_2A	0	0
10 ng pooled input DNA	80b_1C_50G	80	50	0.0125	input_1A	0	0
10 ng pooled input DNA	80b_1C_50G	80	50	0.0125	input_2A	0	0
10 ng pooled input DNA	80b_2C_50G	80	50	0.025	input_1A	0	0
10 ng pooled input DNA	80b_2C_50G	80	50	0.025	input_2A	0	0
10 ng pooled input DNA	80b_4C_50G	80	50	0.05	input_1A	0	0
10 ng pooled input DNA	80b_4C_50G	80	50	0.05	input_2A	0	0
10 ng pooled input DNA	80b_1C_65G	80	65	0.0125	input_1A	0	0
10 ng pooled input DNA	80b_1C_65G	80	65	0.0125	input_2A	0	0
10 ng pooled input DNA	80b_2C_65G	80	65	0.025	input_1A	0	0
10 ng pooled input DNA	80b_2C_65G	80	65	0.025	input_2A	0	0
10 ng pooled input DNA	80b_4C_65G	80	65	0.05	input_1A	0	0
10 ng pooled input DNA	80b_4C_65G	80	65	0.05	input_2A	0	0
10 ng pooled output DNA	160b_2C_35G	160	35	0.0125	output_2B	136	344
10 ng pooled output DNA	160b_2C_35G	160	35	0.0125	output_2A	127	354
10 ng pooled output DNA	160b_4C_35G	160	35	0.025	output_2B	794	30588
10 ng pooled output DNA	160b_4C_35G	160	35	0.025	output_2A	565	17933
10 ng pooled output DNA	160b_2C_50G	160	50	0.0125	output_2B	95	61
10 ng pooled output DNA	160b_2C_50G	160	50	0.0125	output_2A	260	111
10 ng pooled output DNA	160b_4C_50G	160	50	0.025	output_2B	89	11022
10 ng pooled output DNA	160b_4C_50G	160	50	0.025	output_2A	175	8807
10 ng pooled output DNA	160b_8C_50G	160	50	0.05	output_2B	151	3798
10 ng pooled output DNA	160b_8C_50G	160	50	0.05	output_2A	87	2765
10 ng pooled output DNA	160b_2C_65G	160	65	0.0125	output_2B	26	1818
10 ng pooled output DNA	160b_2C_65G	160	65	0.0125	output_2A	30	2975
10 ng pooled output DNA	160b_4C_65G	160	65	0.025	output_2B	162	11545
10 ng pooled output DNA	160b_4C_65G	160	65	0.025	output_2A	176	13451
10 ng pooled output DNA	160b_8C_65G	160	65	0.05	output_2B	41	22036
10 ng pooled output DNA	160b_8C_65G	160	65	0.05	output_2A	74	21762
10 ng pooled output DNA	320b_4C_35G	320	35	0.0125	output_2B	0	0
10 ng pooled output DNA	320b_4C_35G	320	35	0.0125	output_2A	0	0
10 ng pooled output DNA	320b_4C_35G_2	320	35	0.0125	output_2B	6	489
10 ng pooled output DNA	320b_4C_35G_2	320	35	0.0125	output_2A	80	146
10 ng pooled output DNA	320b_8C_35G	320	35	0.025	output_2B	250	2424
10 ng pooled output DNA	320b_8C_35G	320	35	0.025	output_2A	2	1499
10 ng pooled output DNA	320b_16C_35G	320	35	0.05	output_2B	8	8475
10 ng pooled output DNA	320b_16C_35G	320	35	0.05	output_2A	3	5540
10 ng pooled output DNA	320b_4C_50G	320	50	0.0125	output_2B	0	401
10 ng pooled output DNA	320b_4C_50G	320	50	0.0125	output_2A	2	362
10 ng pooled output DNA	320b_8C_50G	320	50	0.025	output_2B	3	1461
10 ng pooled output DNA	320b_8C_50G	320	50	0.025	output_2A	3	1016
10 ng pooled output DNA	320b_8C_50G_2	320	50	0.025	output_2B	3	300
10 ng pooled output DNA	320b_8C_50G_2	320	50	0.025	output_2A	404	498
10 ng pooled output DNA	320b_16C_50G	320	50	0.05	output_2B	179	7278
10 ng pooled output DNA	320b_16C_50G	320	50	0.05	output_2A	178	5519
10 ng pooled output DNA	320b_16C_50G_2	320	50	0.05	output_2B	137	42161
10 ng pooled output DNA	320b_16C_50G_2	320	50	0.05	output_2A	116	24689
10 ng pooled output DNA	80b_1C_35G	80	35	0.0125	output_2B	0	0
10 ng pooled output DNA	80b_1C_35G	80	35	0.0125	output_2A	0	0
10 ng pooled output DNA	80b_2C_35G	80	35	0.025	output_2B	0	0
10 ng pooled output DNA	80b_2C_35G	80	35	0.025	output_2A	0	0
10 ng pooled output DNA	80b_4C_35G	80	35	0.05	output_2B	0	0
10 ng pooled output DNA	80b_4C_35G	80	35	0.05	output_2A	0	0
10 ng pooled output DNA	80b_1C_50G	80	50	0.0125	output_2B	0	0
10 ng pooled output DNA	80b_1C_50G	80	50	0.0125	output_2A	0	0
10 ng pooled output DNA	80b_2C_50G	80	50	0.025	output_2B	0	0
10 ng pooled output DNA	80b_2C_50G	80	50	0.025	output_2A	0	0
10 ng pooled output DNA	80b_4C_50G	80	50	0.05	output_2B	0	0
10 ng pooled output DNA	80b_4C_50G	80	50	0.05	output_2A	0	0
10 ng pooled output DNA	80b_1C_65G	80	65	0.0125	output_2B	0	0
10 ng pooled output DNA	80b_1C_65G	80	65	0.0125	output_2A	0	0
10 ng pooled output DNA	80b_2C_65G	80	65	0.025	output_2B	0	0
10 ng pooled output DNA	80b_2C_65G	80	65	0.025	output_2A	0	0
10 ng pooled output DNA	80b_4C_65G	80	65	0.05	output_2B	0	0
10 ng pooled output DNA	80b_4C_65G	80	65	0.05	output_2A	0	0
