# Supplementary material for: Sensitive and reproducible cell-free methylome quantification with synthetic spike-in controls
Source: Cell Rep Methods. 2022 Sep 9;2(9):100294. doi: 10.1016/j.crmeth.2022.100294 (PMC9499995; doi:10.1016/j.crmeth.2022.100294)
Supplement: Table S3. Raw read count data for spike-in controls used in AML samples, related to Figure 6 [file mmc3.xlsx]

## Sheet: Data Dictionary
name	title	description	type	values
group	Fragment group	Parameters of fragment, in format `{len}_{Number of CpGs}_{gc}`. Leading zeros disambiguate multiple independent fragments with the same parameters.	string
len	Length (bp)	Length of fragment (bp).	integer	80;160;320
gc	G+C content (%)	Number of cytosines and guanines divided by `len`.	integer	35;50;65
cpg_frac	CpG fraction	Number of CpG dinucleotides divided by `len`.	float	0.0125;0.025;0.05
methylated	Methylation status	Is the fragment methylated?	bool
reads_1a	Sample 1, Lab A reads	Read count corresponding to Sample 1, Lab A.	integer
reads_2a	Sample 2, Lab A reads	Read count corresponding to Sample 2, Lab A.	integer
reads_3a	Sample 3, Lab A reads	Read count corresponding to Sample 3, Lab A.	integer
reads_4a	Sample 4, Lab A reads	Read count corresponding to Sample 4, Lab A.	integer
reads_5a	Sample 5, Lab A reads	Read count corresponding to Sample 5, Lab A.	integer
reads_1b	Sample 1, Lab B reads	Read count corresponding to Sample 1, Lab B.	integer
reads_2b	Sample 2, Lab B reads	Read count corresponding to Sample 2, Lab B.	integer
reads_3b	Sample 3, Lab B reads	Read count corresponding to Sample 3, Lab B.	integer
reads_4b	Sample 4, Lab B reads	Read count corresponding to Sample 4, Lab B.	integer
reads_5b	Sample 5, Lab B reads	Read count corresponding to Sample 5, Lab B.	integer
reads_1c	Sample 1, Lab C reads	Read count corresponding to Sample 1, Lab C.	integer
reads_2c	Sample 2, Lab C reads	Read count corresponding to Sample 2, Lab C.	integer
reads_3c	Sample 3, Lab C reads	Read count corresponding to Sample 3, Lab C.	integer
reads_4c	Sample 4, Lab C reads	Read count corresponding to Sample 4, Lab C.	integer
reads_5c	Sample 5, Lab C reads	Read count corresponding to Sample 5, Lab C.	integer

## Sheet: Table S3
group	len	gc	cpg_frac	methylated	reads_1a	reads_2a	reads_3a	reads_4a	reads_5a	reads_1b	reads_2b	reads_3b	reads_4b	reads_5b	reads_1c	reads_2c	reads_3c	reads_4c	reads_5c
160_2_35	160	35	0.0125	TRUE	32	23	37	18	20	16	18	24	15	16	77	513	89	68	51
160_2_50	160	50	0.0125	TRUE	42	5	13	11	8	20	10	22	10	4	44	139	62	40	33
160_2_65	160	65	0.0125	TRUE	287	256	401	223	226	154	180	277	165	153	400	851	494	414	376
160_4_35	160	35	0.025	TRUE	481	459	690	460	437	272	292	753	346	295	534	1123	682	622	465
160_4_50	160	50	0.025	TRUE	397	371	575	369	413	350	370	716	421	378	671	1016	576	501	452
160_4_65	160	65	0.025	TRUE	956	874	1356	870	806	548	608	1129	665	592	633	1197	754	647	593
160_8_50	160	50	0.05	TRUE	385	352	605	372	356	261	299	579	376	289	471	1200	893	518	461
160_8_65	160	65	0.05	TRUE	651	654	1003	630	548	464	551	907	547	494	747	1445	867	729	641
320_16_35	320	35	0.05	TRUE	216	217	411	227	173	237	269	757	389	332	420	639	430	458	380
320_16_50	320	50	0.05	TRUE	258	259	497	249	221	235	312	773	422	360	395	675	403	443	395
320_016_50	320	50	0.05	TRUE	306	201	395	269	238	335	366	932	481	339	468	835	520	530	465
320_4_35	320	35	0.0125	TRUE	17	17	35	14	14	22	18	49	25	17	63	251	102	73	66
320_4_50	320	50	0.0125	TRUE	53	61	116	64	55	76	49	189	86	59	153	355	269	187	168
320_04_35	320	35	0.0125	TRUE	16	14	28	17	15	14	14	44	18	16	90	221	93	92	84
320_8_35	320	35	0.025	TRUE	162	145	279	150	144	103	124	361	169	139	358	609	362	360	357
320_8_50	320	50	0.025	TRUE	110	103	191	116	106	131	139	372	211	182	223	426	221	211	205
320_08_50	320	50	0.025	TRUE	41	42	93	40	36	27	36	142	33	35	157	339	182	143	143
80_1_35	80	35	0.0125	TRUE	18	11	8	6	7	14	14	16	21	9	11	38	13	12	13
80_1_50	80	50	0.0125	TRUE	26	22	39	18	20	79	87	194	81	79	54	104	53	54	54
80_1_65	80	65	0.0125	TRUE	10	7	17	11	11	33	43	96	47	39	1	6	2	1	1
80_2_35	80	35	0.025	TRUE	22	10	17	9	6	20	11	13	7	5	22	35	24	22	21
80_2_50	80	50	0.025	TRUE	58	48	68	51	43	187	208	389	219	212	56	142	90	69	66
80_2_65	80	65	0.025	TRUE	27	28	37	24	24	86	103	231	111	79	5	7	4	4	7
80_4_35	80	35	0.05	TRUE	23	23	23	25	19	38	29	54	38	35	29	37	35	30	34
80_4_50	80	50	0.05	TRUE	32	23	31	20	21	32	28	32	26	24	36	45	31	34	25
80_4_65	80	65	0.05	TRUE	95	92	131	78	71	763	867	1524	941	810	138	385	238	169	179
160_2_35	160	35	0.0125	FALSE	29	3	3	3	4	17	13	13	11	4	3	26	17	14	4
160_2_50	160	50	0.0125	FALSE	19	2	3	1	5	8	3	8	4	3	17	34	17	17	12
160_2_65	160	65	0.0125	FALSE	25	5	18	9	4	18	19	31	17	8	21	52	23	9	17
160_4_35	160	35	0.025	FALSE	45	10	6	7	3	22	15	27	14	4	46	141	67	40	29
160_4_50	160	50	0.025	FALSE	36	9	13	9	9	15	15	17	8	6	15	62	36	32	16
160_4_65	160	65	0.025	FALSE	62	22	18	11	20	28	17	38	32	9	234	576	288	210	198
160_8_50	160	50	0.05	FALSE	82	8	5	2	2	23	10	23	22	4	16	62	22	28	15
160_8_65	160	65	0.05	FALSE	34	2	8	7	4	10	8	19	10	4	45	88	52	28	28
320_16_35	320	35	0.05	FALSE	8	1	3	1	2	2	3	4	4	2	2	10	18	10	6
320_16_50	320	50	0.05	FALSE	5	2	1	2	0	2	5	9	1	7	5	29	24	13	11
320_016_50	320	50	0.05	FALSE	0	4	0	0	0	0	0	0	0	3	3	19	2	1	2
320_4_35	320	35	0.0125	FALSE	2	0	1	0	0	1	1	4	3	2	6	19	13	5	2
320_4_50	320	50	0.0125	FALSE	1	0	0	0	0	2	5	8	2	0	9	31	29	7	5
320_04_35	320	35	0.0125	FALSE	6	0	2	0	0	6	3	4	4	2	9	23	13	10	6
320_8_35	320	35	0.025	FALSE	2	1	3	0	2	3	3	9	4	1	10	17	3	4	7
320_8_50	320	50	0.025	FALSE	1	1	0	2	0	2	3	2	0	0	18	37	3	2	11
320_08_50	320	50	0.025	FALSE	4	1	2	1	0	2	2	3	5	1	10	29	15	7	7
80_1_35	80	35	0.0125	FALSE	18	3	5	2	3	14	3	7	7	5	0	4	9	9	1
80_1_50	80	50	0.0125	FALSE	16	2	8	3	0	14	9	8	9	7	6	9	8	10	4
80_1_65	80	65	0.0125	FALSE	15	2	3	0	2	15	14	26	8	6	16	33	17	14	10
80_2_35	80	35	0.025	FALSE	15	3	6	4	2	14	7	14	6	5	2	13	10	8	1
80_2_50	80	50	0.025	FALSE	17	1	11	1	2	16	7	12	8	5	5	13	9	9	4
80_2_65	80	65	0.025	FALSE	14	3	8	4	3	17	12	14	8	4	7	19	14	6	3
80_4_35	80	35	0.05	FALSE	13	1	5	0	0	13	12	9	8	4	5	10	10	5	2
80_4_50	80	50	0.05	FALSE	23	3	6	2	3	17	13	13	7	6	9	19	9	10	4
80_4_65	80	65	0.05	FALSE	5	2	0	0	0	11	3	15	5	1	1	8	3	2	1
