# Supplementary material for: Sensitive and reproducible cell-free methylome quantification with synthetic spike-in controls
Source: Cell Rep Methods. 2022 Sep 9;2(9):100294. doi: 10.1016/j.crmeth.2022.100294 (PMC9499995; doi:10.1016/j.crmeth.2022.100294)
Supplement: Table S4. Mean absolute errors from training with varying numbers of spike-ins, related to Figure 6 [file mmc4.xlsx]

## Sheet: Data Dictionary
name	title	description	type	values
iteration	Iteration	Iteration number out of 100 performed on each training dataset.	integer	1..100
mean_abs_err_6	Mean absolute error (6 spike-ins)	Mean absolute error, using a training dataset with 6 spike-in controls.	float
mean_abs_err_7	Mean absolute error (7 spike-ins)	Mean absolute error, using a training dataset with 7 spike-in controls.	float
mean_abs_err_8	Mean absolute error (8 spike-ins)	Mean absolute error, using a training dataset with 8 spike-in controls.	float
mean_abs_err_9	Mean absolute error (9 spike-ins)	Mean absolute error, using a training dataset with 9 spike-in controls.	float
mean_abs_err_10	Mean absolute error (10 spike-ins)	Mean absolute error, using a training dataset with 10 spike-in controls.	float
mean_abs_err_11	Mean absolute error (11 spike-ins)	Mean absolute error, using a training dataset with 11 spike-in controls.	float
mean_abs_err_12	Mean absolute error (12 spike-ins)	Mean absolute error, using a training dataset with 12 spike-in controls.	float
mean_abs_err_13	Mean absolute error (13 spike-ins)	Mean absolute error, using a training dataset with 13 spike-in controls.	float
mean_abs_err_14	Mean absolute error (14 spike-ins)	Mean absolute error, using a training dataset with 14 spike-in controls.	float
mean_abs_err_15	Mean absolute error (15 spike-ins)	Mean absolute error, using a training dataset with 15 spike-in controls.	float
mean_abs_err_16	Mean absolute error (16 spike-ins)	Mean absolute error, using a training dataset with 16 spike-in controls.	float
mean_abs_err_17	Mean absolute error (17 spike-ins)	Mean absolute error, using a training dataset with 17 spike-in controls.	float
mean_abs_err_18	Mean absolute error (18 spike-ins)	Mean absolute error, using a training dataset with 18 spike-in controls.	float
mean_abs_err_19	Mean absolute error (19 spike-ins)	Mean absolute error, using a training dataset with 19 spike-in controls.	float
mean_abs_err_20	Mean absolute error (20 spike-ins)	Mean absolute error, using a training dataset with 20 spike-in controls.	float
mean_abs_err_21	Mean absolute error (21 spike-ins)	Mean absolute error, using a training dataset with 21 spike-in controls.	float
mean_abs_err_22	Mean absolute error (22 spike-ins)	Mean absolute error, using a training dataset with 22 spike-in controls.	float
mean_abs_err_23	Mean absolute error (23 spike-ins)	Mean absolute error, using a training dataset with 23 spike-in controls.	float
mean_abs_err_24	Mean absolute error (24 spike-ins)	Mean absolute error, using a training dataset with 24 spike-in controls.	float
mean_abs_err_25	Mean absolute error (25 spike-ins)	Mean absolute error, using a training dataset with 25 spike-in controls.	float

## Sheet: Table S4 
iteration	mean_abs_err_6	mean_abs_err_7	mean_abs_err_8	mean_abs_err_9	mean_abs_err_10	mean_abs_err_11	mean_abs_err_12	mean_abs_err_13	mean_abs_err_14	mean_abs_err_15	mean_abs_err_16	mean_abs_err_17	mean_abs_err_18	mean_abs_err_19	mean_abs_err_20	mean_abs_err_21	mean_abs_err_22	mean_abs_err_23	mean_abs_err_24	mean_abs_err_25
1	0.0004	0.000349079	0.000307068	0.000365539	0.000381258	0.000376874	0.000310907	0.000388129	0.00034304	0.000281644	0.00037964	0.000271654	0.000391393	0.00034081	0.000272851	0.000277315	0.000275515	0.000403357	0.000652887	0.00014151
2	0.000574847	0.000308319	0.000363584	0.000474108	0.000377764	0.000345334	0.000326749	0.00031456	0.000416658	0.000297922	0.000284406	0.000420014	0.000373676	0.000299681	0.000291712	0.0003454	0.000164199	0.000359371	0.000340004	8.56331e-05
3	0.000553851	0.000586195	0.000314796	0.000347337	0.000268203	0.000433739	0.000394476	0.000519826	0.000371379	0.000270876	0.000244741	0.000502131	0.000248758	0.000333596	0.000283011	0.000610184	0.000359833	0.000452948	0.000291131	0.000571907
4	0.000512498	0.000308549	0.000333702	0.00039221	0.000418958	0.000533333	0.000272126	0.000357072	0.000301834	0.00052639	0.000302747	0.000401078	0.000354788	0.000340186	0.000304666	0.000320101	0.000156854	0.00045301	0.000300207	0.000160495
5	0.000299773	0.000293816	0.000424967	0.000328249	0.000342056	0.000430778	0.000376873	0.000355259	0.000282525	0.000289547	0.000306041	0.000330172	0.000307196	0.000280384	0.000469064	0.000423109	0.000407018	0.000244438	0.000234906	0.000867156
6	0.000332483	0.000328409	0.00064358	0.000396928	0.000288812	0.000313261	0.000334434	0.000558896	0.00033308	0.000330037	0.000253252	0.000290661	0.000229325	0.000260685	0.000227568	0.000511303	0.000337656	0.000458362	0.000384064	0.000287114
7	0.000292546	0.000309423	0.000375573	0.000456524	0.000378225	0.000264241	0.000363413	0.000276458	0.000338527	0.00049484	0.000346763	0.000281326	0.000411293	0.000355879	0.000218027	0.000285369	0.000439667	0.000296761	0.000126706	0.000247368
8	0.000996904	0.000710526	0.000401916	0.000375429	0.000300112	0.000334324	0.000312019	0.000334082	0.000282121	0.000347398	0.000372241	0.000323608	0.000311542	0.000319595	0.000439011	0.000344387	0.000515136	9.84715e-05	0.000220966	0.000172397
9	0.000675	0.000264923	0.000488927	0.000347353	0.0016875	0.000335499	0.000330889	0.000310958	0.000444459	0.000357488	0.000308678	0.000262729	0.000287314	0.000253946	0.000195008	0.000346951	0.000316266	0.000378556	0.000419696	0.000172397
10	0.000527068	0.000370828	0.000304945	0.000492	0.000290528	0.000436143	0.000417075	0.00030509	0.000392654	0.000242967	0.000290317	0.00029527	0.000275177	0.000297833	0.000344226	0.000297345	0.000350626	0.000335106	0.000272532	9.77705e-05
11	0.000477155	0.000391279	0.000294291	0.000368471	0.000387358	0.000290185	0.000391102	0.000252105	0.000300174	0.000466994	0.000300033	0.000388283	0.000333773	0.000241963	0.000284864	0.000144573	0.000371155	0.000316851	0.000405751	0.000416635
12	0.000559122	0.000407288	0.00075	0.000359782	0.000470097	0.000401043	0.000323544	0.000329413	0.00031295	0.000370664	0.000275418	0.000371777	0.000336947	0.000555118	0.000188437	0.000250797	0.000230817	0.000241745	0.000516315	0.000161751
13	0.00135	0.00031422	0.000351259	0.00035963	0.000319481	0.000319914	0.000355246	0.000344953	0.000289408	0.000284647	0.000260534	0.00030338	0.000305803	0.000409986	0.000367017	0.000343407	0.000537573	0.000439166	0.000410764	0.000220141
14	0.00135	0.000700572	0.00054719	0.000377092	0.000314958	0.000306579	0.000361549	0.000324107	0.000382954	0.000372115	0.000350044	0.000253459	0.00030425	0.000338399	0.000337009	0.000460398	0.000298324	0.00026603	0.000177843	0.000164245
15	0.000496112	0.000623791	0.000405826	0.000465865	0.000271202	0.000320633	0.000363981	0.000502669	0.000300894	0.000348102	0.000316171	0.00024179	0.000337876	0.000327336	0.000363176	0.000425717	0.000389807	0.000374873	0.000442948	0.000297227
16	0.0004	0.000342113	0.000310051	0.000329958	0.000363668	0.000343712	0.000310567	0.000429165	0.000487607	0.000296262	0.000335042	0.000335307	0.000409336	0.000282415	0.000350262	0.000394917	0.000209042	0.000339428	0.000192754	0.000869732
17	0.00091745	0.00142105	0.000792752	0.000789156	0.00035992	0.000328332	0.000319406	0.000292962	0.000357627	0.000362127	0.000350729	0.000437973	0.000219059	0.000327297	0.000427788	0.000601682	0.000307914	0.000379044	0.000292857	0.000318342
18	0.000690792	0.000699453	0.000290917	0.000338371	0.000607181	0.000363	0.000267247	0.000332192	0.000340851	0.000299877	0.000255682	0.000319267	0.000246826	0.000398809	0.000210919	0.000573278	0.000351075	0.000367158	0.000262749	0.000376468
19	0.000268119	0.000710526	0.000279331	0.000406186	0.000322032	0.000467806	0.000331969	0.000258217	0.000298237	0.000302872	0.000298041	0.000392524	0.000270564	0.000313527	0.000255004	0.000305537	0.000198245	0.000374788	0.000523717	0.000201609
20	0.000342486	0.000478503	0.000448126	0.000332162	0.000278245	0.000497063	0.000334014	0.000318399	0.000314406	0.00036836	0.000287754	0.000395678	0.000376817	0.000371241	0.000439687	0.000277926	0.00022099	0.000418515	0.000351776	0.000571907
21	0.000299351	0.000497282	0.000526391	0.000470588	0.000280316	0.000655974	0.000393915	0.000295932	0.000283301	0.000429722	0.000338357	0.000481358	0.000324988	0.000414514	0.000238111	0.000309646	0.000379789	0.000369524	0.00033546	0.000160495
22	0.0004	0.000472504	0.000335356	0.00044256	0.000405374	0.000433243	0.000372528	0.00032509	0.000418231	0.000497067	0.000392905	0.000348424	0.000348113	0.000320159	0.000421169	0.000486254	0.000251257	0.000370328	0.00025881	0.000276129
23	0.000675	0.000710526	0.0015	0.000476842	0.00050453	0.000421239	0.000472887	0.000350191	0.000322315	0.000336375	0.000429169	0.000300943	0.000422163	0.000290919	0.000173197	0.000381882	0.000173586	0.000241745	0.000218044	0.000571907
24	0.000618105	0.000301989	0.000423551	0.000470588	0.000319072	0.000428822	0.000504975	0.000433958	0.000334501	0.000498016	0.000385575	0.000323861	0.000310459	0.000326385	0.000179958	0.000258629	0.000154407	0.000376498	0.000240263	0.000161751
25	0.000675	0.000328085	0.000585198	0.00047913	0.000280132	0.000347624	0.000296053	0.000352659	0.000383569	0.000289677	0.000328772	0.000294045	0.000367283	0.000314485	0.000238483	0.000230146	0.000253702	0.000316582	0.000398851	9.77705e-05
26	0.000356843	0.00165789	0.000600491	0.000358324	0.000290288	0.000313691	0.000339414	0.000306092	0.000288242	0.000361282	0.000366456	0.000345139	0.000311517	0.000280115	0.000404059	0.000340375	0.000301657	0.000166856	0.000351444	4.64808e-05
27	0.000675	0.000315716	0.000576191	0.000548926	0.000345915	0.000483794	0.000533053	0.000312021	0.000339133	0.00030183	0.000278197	0.000355534	0.000373767	0.000289615	0.000234241	0.000393695	0.000257486	0.000293083	0.000798516	0.000115857
28	0.000525578	0.000472038	0.000352088	0.000347317	0.000483547	0.000325533	0.000521058	0.000489766	0.000443722	0.000401607	0.000350678	0.000279912	0.000275103	0.000299141	0.000327279	0.000345336	0.000522955	0.000362058	0.000466987	0.000172397
29	0.0004	0.000505955	0.000317428	0.00037528	0.000369791	0.000325126	0.000299245	0.000294415	0.000329443	0.000308449	0.000337585	0.00034184	0.000345284	0.000308286	0.000329792	0.000293985	0.000239048	0.00037512	0.000440629	8.56331e-05
30	0.000912754	0.000478435	0.000315746	0.000472802	0.000430557	0.000409164	0.000358918	0.000526262	0.000420712	0.000293822	0.000297437	0.000293015	0.000290235	0.000255536	0.000275953	0.00028888	0.000181966	0.000140245	0.00025502	0.000376468
31	0.0004	0.000412869	0.000363886	0.000310024	0.000336767	0.000407325	0.00034198	0.000302973	0.000365407	0.000337193	0.000270809	0.000270696	0.000284994	0.000297594	0.000327212	0.000303747	0.00037549	0.000519364	0.00049008	0.000376468
32	0.000367476	0.000590228	0.000444444	0.000346307	0.000632241	0.000419649	0.000397856	0.000295519	0.000356127	0.000352595	0.00038182	0.000221713	0.000368209	0.000213849	0.000410423	0.00024935	0.000412674	0.000594237	0.000199865	0.000164245
33	0.0004	0.00039239	0.000371581	0.000392335	0.000285759	0.000337174	0.000261614	0.000345177	0.000385441	0.00041513	0.000326647	0.000356895	0.000267614	0.000385703	0.000367998	0.000435191	0.00015372	0.000417	0.000535716	0.000161751
34	0.000578293	0.00037337	0.000490844	0.000457703	0.000424603	0.00033974	0.000342497	0.000420177	0.000363405	0.000339874	0.000313673	0.000360846	0.000356607	0.000221645	0.000360085	0.000352479	0.00035419	0.000189144	0.000186234	0.000164245
35	0.000718936	0.000331151	0.0015	0.000311754	0.000307393	0.000527127	0.000272799	0.000373295	0.000260035	0.000409971	0.000324401	0.000332166	0.000361664	0.00034368	0.000195403	0.000271799	0.000222268	0.000197781	0.000140391	0.000847779
36	0.000588618	0.000710526	0.000421142	0.000381752	0.000445167	0.000339382	0.000330442	0.000343604	0.000318602	0.000555826	0.000369264	0.000336656	0.00028796	0.000352332	0.000266087	0.000376273	0.000458898	0.000501473	0.000450687	0.000115857
37	0.000620187	0.000434953	0.000299683	0.000334413	0.000574786	0.000319838	0.000296363	0.000322148	0.000266013	0.000293537	0.000345986	0.000290006	0.000265118	0.000377133	0.000258766	0.000276999	0.000447598	0.000400362	0.000463967	0.000117463
38	0.000403179	0.000260002	0.000287302	0.000266092	0.000300717	0.000400442	0.000365425	0.000264942	0.000337392	0.00032296	0.000356432	0.000389705	0.000242972	0.00036527	0.000330828	0.000277177	0.000484307	0.000468265	0.000165908	0.000115857
39	0.000549818	0.000560859	0.000281074	0.000390977	0.000577159	0.000416447	0.000322427	0.000365685	0.000400443	0.000497583	0.000262192	0.00027989	0.000298392	0.00031114	0.000257071	0.000308381	0.00063933	0.000322113	0.000156187	0.000210489
40	0.000749184	0.00059542	0.000526822	0.00033657	0.000287438	0.000337444	0.000383483	0.000294226	0.000310036	0.000300167	0.000399048	0.0002262	0.000434542	0.000352267	0.000309132	0.000340398	0.000237282	0.000341306	0.000253525	0.000867156
41	0.00036566	0.000726692	0.000332923	0.000448856	0.000427747	0.000301299	0.000411605	0.00032113	0.000300095	0.00039119	0.00037731	0.000375174	0.000414212	0.000310985	0.000321785	0.00023264	0.000227773	0.000148721	0.000533468	4.64808e-05
42	0.000620301	0.00142105	0.000334378	0.000270615	0.000361727	0.000272615	0.000287768	0.000491141	0.00029459	0.000518041	0.000433013	0.000266891	0.000193028	0.000305213	0.000325323	0.000241178	0.000396208	0.000203618	0.000270706	0.000201609
43	0.000285987	0.000587167	0.000456923	0.000294687	0.000372945	0.000359361	0.00027697	0.000498291	0.000331372	0.000314517	0.000404513	0.000350638	0.000246437	0.000243311	0.000331912	0.000212743	0.000185016	0.000362715	0.000154418	0.000287114
44	0.000478643	0.00070388	0.000485101	0.000309203	0.000495039	0.000339084	0.000387306	0.000393522	0.00034223	0.000279058	0.000297747	0.000261732	0.000372464	0.000331029	0.000372414	0.000389126	0.000230238	0.000176654	0.000177083	0.00014151
45	0.0004	0.000339813	0.000298174	0.000402828	0.000376836	0.000339637	0.000304853	0.00029662	0.000308073	0.000331154	0.000287357	0.000264264	0.00043026	0.000275103	0.000332813	0.000450864	0.000247517	0.000147542	0.00040002	0.000602915
46	0.00298093	0.000701277	0.00025553	0.000351887	0.000285182	0.000321101	0.000346748	0.000482173	0.000262716	0.000357727	0.000386336	0.000344907	0.000300104	0.000364484	0.000262826	0.000368246	0.000370482	0.000329577	0.00037482	0.000602915
47	0.00135	0.000386329	0.000372449	0.000452784	0.000535255	0.000383919	0.000257821	0.000323147	0.000325304	0.000331636	0.000354616	0.000257749	0.000252206	0.000289126	0.000484579	0.000336637	0.000310603	0.00039021	0.000504529	0.000160495
48	0.000439146	0.000632697	0.000297059	0.000620543	0.000433241	0.000553079	0.000283743	0.000332241	0.000333703	0.000259571	0.000439337	0.000424856	0.000342097	0.000265099	0.000343517	0.000356645	0.00040517	0.000411416	0.000222721	0.000276129
49	0.000785076	0.000328382	0.000299321	0.000383463	0.000321246	0.00029331	0.000332766	0.000331354	0.00039197	0.000344087	0.000362508	0.000329746	0.000292708	0.000350334	0.000217133	0.000341072	0.000395344	0.00042267	0.000177083	0.000602915
50	0.000675	0.000535507	0.000326178	0.000794118	0.000317163	0.000268844	0.000354935	0.000287194	0.000302461	0.000321706	0.000327525	0.000244452	0.000362013	0.000392951	0.000240331	0.000509265	0.000296075	0.000378053	0.000140391	0.000318342
51	0.000304522	0.000315793	0.000336675	0.000481335	0.000367935	0.000363454	0.0002465	0.000307177	0.00028308	0.000279362	0.000293467	0.000330914	0.00025987	0.000357793	0.000186643	0.000349873	0.00021708	0.000317256	9.87289e-05	0.000416635
52	0.000508086	0.000450962	0.000278492	0.000400959	0.000342694	0.000416413	0.000335528	0.000301341	0.000262053	0.000273807	0.000239547	0.000255717	0.000304101	0.000344066	0.000239943	0.000262494	0.000488835	0.00024656	0.000921998	0.000117463
53	0.000344626	0.000342027	0.000336832	0.000297275	0.000465756	0.000335632	0.000382696	0.000295656	0.000364594	0.000308921	0.000252242	0.000298393	0.000230165	0.000226903	0.000250643	0.000272194	0.000464279	0.000571595	0.000446672	8.56331e-05
54	0.000302004	0.000330779	0.000590253	0.000307776	0.000315262	0.000310321	0.000379298	0.000308658	0.000331116	0.000422379	0.000393595	0.0003119	0.000357121	0.000369694	0.000355444	0.000315791	0.000319081	0.0005234	7.13649e-05	0.000210489
55	0.000528736	0.000269279	0.00036039	0.000271568	0.000389835	0.000383756	0.00028662	0.000433943	0.000276513	0.000251215	0.00029422	0.000312466	0.000350424	0.000266395	0.000450313	0.000368775	0.00022517	0.000541592	0.000340851	0.00014151
56	0.000417666	0.000376421	0.00031157	0.000352039	0.000281228	0.000397346	0.000363962	0.000393408	0.000267654	0.00026552	0.00025969	0.000368597	0.000326909	0.000401378	0.000241885	0.000280003	0.00028007	0.000212506	0.000286298	0.000117463
57	0.000571384	0.000710526	0.00036674	0.000307824	0.000429624	0.000325766	0.000295869	0.000376449	0.000278276	0.000288833	0.000354052	0.000274828	0.000328538	0.000273333	0.000363077	0.0005154	0.000271784	0.000194983	0.000480921	0.00014151
58	0.000881134	0.000386195	0.000309746	0.000295799	0.000332555	0.000318901	0.000350769	0.000413194	0.000321833	0.000414133	0.000336625	0.000358735	0.000290444	0.000318015	0.000401837	0.000339163	0.00027335	0.000187332	0.000305223	0.000210489
59	0.000402618	0.00142105	0.000315394	0.000397781	0.000445191	0.000409507	0.000291045	0.000307325	0.000418361	0.000294998	0.000259938	0.000327669	0.000418545	0.000386249	0.000287865	0.000366669	0.000264141	0.000625513	0.000340692	0.000602915
60	0.000449683	0.000439372	0.000496679	0.000313586	0.000381845	0.000449235	0.000452114	0.000393657	0.000342136	0.000293204	0.000387383	0.000348078	0.000314234	0.000266786	0.000360053	0.000239399	0.000311572	0.000430647	0.000234906	8.56331e-05
61	0.00104151	0.000413659	0.000397095	0.000631554	0.000527537	0.000314229	0.000358087	0.000344872	0.000390339	0.000335333	0.000278804	0.000278269	0.000197793	0.000364613	0.000288276	0.000258305	0.000426352	0.00010969	0.000253525	0.000602915
62	0.000675	0.000421053	0.000321027	0.000585644	0.000291244	0.000306478	0.000339388	0.000330569	0.000274421	0.000318516	0.000284946	0.000382845	0.000288313	0.000353711	0.000350218	0.000259385	0.000374257	0.000472338	0.000378294	0.000210489
63	0.000675	0.000423217	0.000330851	0.000393302	0.000298177	0.000272995	0.000320973	0.000356343	0.000295105	0.00029177	0.000281002	0.000416531	0.000263391	0.000253548	0.00030687	0.000303288	0.000171239	0.000316926	0.000351776	0.000355106
64	0.000364458	0.000460602	0.000482491	0.000422643	0.000496215	0.000336105	0.000333612	0.000336856	0.000294037	0.000267775	0.000456878	0.000274929	0.00028432	0.000305999	0.000416599	0.000402214	0.00017824	0.000187249	0.000214587	0.000220141
65	0.00135	0.000266836	0.000283226	0.000259623	0.000327996	0.000377758	0.00042259	0.000339061	0.000307595	0.000340037	0.00037659	0.000371617	0.000268956	0.000404577	0.000216575	0.000247763	0.000148123	0.000434679	0.000344803	0.000276129
66	0.000460305	0.000719662	0.000356913	0.000429397	0.000282624	0.000267351	0.000281995	0.00028498	0.000313294	0.000371474	0.000307044	0.000311082	0.000345263	0.00019295	0.000339832	0.000460466	0.000477008	0.000465092	0.000318206	0.000867156
67	0.00135	0.000304011	0.000304231	0.00037906	0.000341826	0.000357872	0.000305441	0.000283978	0.000302426	0.000348174	0.000274516	0.000437434	0.000339289	0.000363862	0.00031711	0.000475386	0.00038766	0.000194637	0.000192754	0.000416635
68	0.000675	0.000812707	0.000289199	0.000358406	0.000299752	0.00047811	0.000309564	0.000284092	0.000253577	0.000368367	0.000338354	0.000466439	0.000427703	0.000285161	0.000270976	0.000519836	0.000363228	0.000496888	0.000186234	0.000276129
69	0.000574181	0.000689267	0.000752807	0.000470588	0.000366555	0.000315437	0.000334227	0.000312908	0.000343283	0.000275145	0.000317749	0.000310706	0.000332949	0.000276148	0.000420675	0.000348725	0.000383782	0.000265144	0.000248279	0.000376468
70	0.000742438	0.000385741	0.000244195	0.000389081	0.000516379	0.000277773	0.000361121	0.000589461	0.000338815	0.000300379	0.000352265	0.000298397	0.0002842	0.000212519	0.000193603	0.000345606	0.000149593	0.000362387	0.000536731	0.000376468
71	0.000392284	0.000530046	0.000392816	0.000330088	0.000359152	0.000355288	0.00036595	0.000335809	0.000285853	0.000435602	0.000432655	0.000298946	0.000263063	0.000361777	0.000359968	0.000247572	0.000212155	0.000169399	0.000189472	0.000571907
72	0.000540116	0.000425567	0.00040257	0.000507269	0.000413431	0.000282952	0.000343949	0.000318685	0.000282303	0.000373455	0.000304899	0.000251858	0.000261582	0.000295732	0.000340739	0.000407404	0.000379202	0.000241083	0.00031746	0.000117463
73	0.000438837	0.000393842	0.000497509	0.000332352	0.000315073	0.000383411	0.000269671	0.000392202	0.000290821	0.000376873	0.000334635	0.000304336	0.000357283	0.000263757	0.0004113	0.00038592	0.000165696	0.000199129	0.000495733	0.000287114
74	0.000839769	0.000314747	0.00109602	0.00034686	0.000332482	0.000533333	0.000429118	0.000296709	0.000345831	0.000309144	0.000304851	0.000259529	0.000411283	0.000250585	0.000437691	0.000203148	0.000365255	0.000398121	0.000154418	0.000869732
75	0.000298433	0.00045558	0.00030526	0.000600821	0.000274541	0.000445156	0.000358766	0.000371927	0.000358241	0.000315231	0.000289015	0.000368606	0.00036746	0.000280044	0.000373412	0.000531937	0.000199585	0.0002006	0.000351143	0.000201609
76	0.000269352	0.00142105	0.000346899	0.00045536	0.000310055	0.000309481	0.000316404	0.000241666	0.000327873	0.000274143	0.000355818	0.000358765	0.000291142	0.000441918	0.000320477	0.000279002	0.000349843	0.000208073	0.000637432	0.000160495
77	0.000792725	0.00315789	0.000430188	0.000559488	0.000340089	0.000325367	0.00033558	0.000368102	0.000334547	0.000384116	0.000361563	0.000348421	0.000262616	0.000245594	0.000276263	0.000301813	0.000158576	0.000183754	0.000153412	0.000117463
78	0.000323424	0.000416357	0.000302184	0.000319348	0.000405047	0.000293794	0.000300103	0.00042839	0.000323221	0.000307909	0.0002891	0.00027989	0.000387716	0.000289929	0.00037162	0.000300218	0.000451553	0.000341408	0.000499653	0.000571907
79	0.000378544	0.000421053	0.000859698	0.000458838	0.000318951	0.000325289	0.000279447	0.000477621	0.000318396	0.000299995	0.000290002	0.000309177	0.000379498	0.000385689	0.000163111	0.000214543	0.000449214	0.000362312	0.0001412	0.000376468
80	0.000425591	0.00045411	0.00040725	0.00079899	0.000280512	0.000398054	0.000318596	0.00035678	0.000340342	0.000274292	0.000337721	0.000301194	0.000322305	0.000333216	0.00031744	0.000325955	0.000585021	0.000319536	0.00021116	0.000287114
81	0.000285871	0.000576836	0.00075	0.000320757	0.000296593	0.000370744	0.000283576	0.000352633	0.000408589	0.000285713	0.000342422	0.000272351	0.000220353	0.000408612	0.000255979	0.000387124	0.000213791	0.000420937	0.00042165	0.000571907
82	0.000439433	0.000443379	0.000378753	0.000311857	0.000407472	0.00030292	0.000316024	0.000502691	0.000325123	0.000452152	0.000379876	0.000297793	0.000305551	0.000362753	0.000459841	0.000165349	0.000520895	0.000317172	0.000443908	0.000867156
83	0.000534714	0.00053673	0.00040312	0.000304467	0.000481898	0.000387228	0.000341393	0.000304298	0.000309499	0.000292585	0.000394095	0.000314219	0.00048613	0.00034629	0.000369821	0.000215172	0.000504781	0.000355972	0.000344803	0.000115857
84	0.000326909	0.000244918	0.000351868	0.000551483	0.000353245	0.000333411	0.000343183	0.000299271	0.000326913	0.000326938	0.00031355	0.000319006	0.000425954	0.000394383	0.000348176	0.000424125	0.000372482	0.000225691	0.000711039	9.77705e-05
85	0.000553789	0.000282564	0.000562002	0.000423789	0.000308052	0.000286935	0.000343277	0.000334153	0.000295369	0.000358946	0.000301791	0.000370312	0.000280427	0.000289636	0.000408655	0.000335922	0.00026895	0.000162495	0.000474208	0.000571907
86	0.00225515	0.000301896	0.000302811	0.000395217	0.000378688	0.000310001	0.00029018	0.000259426	0.000410265	0.000327172	0.000337051	0.000280241	0.000291771	0.000440304	0.000234577	0.000350802	0.000268489	0.000185395	0.000636699	0.000160495
87	0.00032791	0.000331177	0.000403093	0.000498053	0.000306489	0.000369905	0.000305301	0.000671195	0.000381027	0.0003912	0.000441502	0.000325489	0.000337371	0.000412254	0.000389206	0.000303381	0.000276412	0.000209919	0.000494653	0.000247368
88	0.000646803	0.000568752	0.000324841	0.000339267	0.000439559	0.000588707	0.000281903	0.000291154	0.000368964	0.000285262	0.000439766	0.000382605	0.000232309	0.00035974	0.000302294	0.000503642	0.000228728	0.000417379	0.000571832	0.000355106
89	0.000412191	0.000803417	0.000298389	0.000288977	0.000339506	0.000302832	0.000306162	0.00029069	0.000369133	0.000284245	0.000449151	0.000291698	0.000302123	0.000291582	0.000395671	0.000326132	0.000254989	0.000359685	0.000340116	0.000160495
90	0.00135	0.000437316	0.000426785	0.000408013	0.000340268	0.000437887	0.00035493	0.000374895	0.000297009	0.000304065	0.000363684	0.000365261	0.000424745	0.000247147	0.00030337	0.000321384	0.000269917	0.000382542	0.000645451	0.000297227
91	0.000299194	0.00029154	0.00075	0.000311234	0.000378579	0.000381345	0.000350781	0.000246991	0.000319191	0.000616278	0.00035121	0.000426793	0.000271647	0.00035305	0.000428516	0.000454827	0.000512892	0.000200695	0.000275347	0.000172397
92	0.000348007	0.000610485	0.000739359	0.000286351	0.00054094	0.000513192	0.000327282	0.000346483	0.00035906	0.000273804	0.000388773	0.000368075	0.000308032	0.000365171	0.000370703	0.000514889	0.000258865	0.000550419	0.000172575	0.000376468
93	0.0004	0.00047012	0.000324572	0.000411526	0.000346904	0.000513846	0.000404784	0.00030205	0.000328699	0.00030232	0.000324926	0.000276296	0.000320117	0.00026139	0.000339421	0.00031239	0.000238169	0.000615568	0.000337328	0.000247368
94	0.000539133	0.000516148	0.000449736	0.000304297	0.000316682	0.000292463	0.000318926	0.000409152	0.000355577	0.000325993	0.0002951	0.000270978	0.000344255	0.000250715	0.000477598	0.000310526	0.000271466	0.000171544	0.000536731	0.000571907
95	0.000332552	0.000308934	0.000288142	0.000294189	0.000287893	0.000540175	0.000297114	0.000319794	0.000330658	0.000293183	0.000285805	0.000392595	0.000286209	0.000323301	0.000207337	0.000217206	0.000444735	0.000190351	0.000499653	0.000416635
96	0.000983996	0.000657114	0.000552976	0.000347783	0.00033299	0.000501732	0.000369861	0.000321225	0.000421102	0.000342417	0.000235606	0.000318341	0.000329837	0.000368557	0.000451219	0.000267946	0.000290404	0.000224886	0.00025502	0.000117463
97	0.0004	0.000421053	0.0003376	0.000345146	0.000390868	0.000628095	0.000651779	0.000334643	0.000438354	0.000263449	0.000322872	0.00027534	0.000295917	0.000434059	0.00027781	0.000174564	0.000191224	0.000282914	0.000480921	0.000117463
98	0.000456474	0.000558444	0.000311978	0.000326273	0.000286923	0.000218254	0.000298213	0.000364846	0.000401882	0.00032486	0.000297919	0.000256961	0.000307761	0.000420902	0.000218039	0.000266462	0.000257536	0.00045301	0.000396677	0.000297227
99	0.0004	0.000303816	0.000388058	0.000426635	0.000322567	0.000355611	0.000341703	0.000347519	0.000310018	0.000407093	0.000277183	0.000324367	0.000450773	0.000246982	0.000300765	0.000448005	0.000330589	0.000429438	0.000262598	0.000201609
100	0.000764783	0.000463167	0.000425258	0.000336585	0.000422951	0.000344496	0.000320721	0.000319736	0.000314938	0.000316385	0.000382409	0.000297083	0.000340373	0.000277939	0.000250971	0.000250162	0.000354966	0.000222591	0.000222721	0.000867156
