# Supplementary material for: Sensitive and reproducible cell-free methylome quantification with synthetic spike-in controls
Source: Cell Rep Methods. 2022 Sep 9;2(9):100294. doi: 10.1016/j.crmeth.2022.100294 (PMC9499995; doi:10.1016/j.crmeth.2022.100294)
Supplement: Table S5. Models and their regression coefficients, related to Figure 6 [file mmc5.xlsx]

## Sheet: Data Dictionary
name	title	description	type	values
experiment	Experiment	Name of experiment.	string
intercept	Intercept	Intercept coefficient.	float
len	Fragment length (1/bp)	Fragment length coefficient (reciprocal bp).	float
gc	G+C content (100)	G+C content coefficient (reciprocal %).	float
cpg_frac	CpG fraction	CpG fraction coefficient.	float
reads	Read count	Read count coefficient.	float

## Sheet: Table S5
experiment	intercept	len	gc	cpg_frac	reads
0.01 ng in 10 ng HCT116	0.003754	-1.16e-05	5.141e-06	0.000331	-9.196e-07
Lab 1	0.003768	-1.13e-05	2.633e-06	0.0003548	-1.278e-06
Lab 2	0.004156	-1.106e-05	-2.491e-06	0.0001545	-4.221e-07
Lab 3	0.003767	-1.103e-05	6.769e-07	0.0004375	-1.119e-06
