# Supplementary material for: Sensitive and reproducible cell-free methylome quantification with synthetic spike-in controls
Source: Cell Rep Methods. 2022 Sep 9;2(9):100294. doi: 10.1016/j.crmeth.2022.100294 (PMC9499995; doi:10.1016/j.crmeth.2022.100294)
Supplement: Table S6. Sample-sample correlation matrices for raw data and predicted molar amount, related to Figure 5 [file mmc6.xlsx]

## Sheet: Data Dictionary
name	title	description	type	values
variable	Variable	Variable correlated with Lab A results, in format `{method}_{sample}{lab}`. `method` is `reads` or `amt`. `sample` is an integer in 1..5. `lab` is a string in 'A'..'C'.	factor
corr_reads_1a	Correlation with Sample 1, Lab A reads	Pearson correlation between `reads_1a` and the variable described by `variable`.	float
corr_reads_2a	Correlation with Sample 2, Lab A reads	Pearson correlation between `reads_2a` and the variable described by `variable`.	float
corr_reads_3a	Correlation with Sample 3, Lab A reads	Pearson correlation between `reads_3a` and the variable described by `variable`.	float
corr_reads_4a	Correlation with Sample 4, Lab A reads	Pearson correlation between `reads_4a` and the variable described by `variable`.	float
corr_reads_5a	Correlation with Sample 5, Lab A reads	Pearson correlation between `reads_5a` and the variable described by `variable`.	float
corr_amt_1a	Correlation with Sample 1, Lab A molar amount	Pearson correlation between `amt_1a` and the variable described by `variable`.	float
corr_amt_2a	Correlation with Sample 2, Lab A molar amount	Pearson correlation between `amt_2a` and the variable described by `variable`.	float
corr_amt_3a	Correlation with Sample 3, Lab A molar amount	Pearson correlation between `amt_3a` and the variable described by `variable`.	float
corr_amt_4a	Correlation with Sample 4, Lab A molar amount	Pearson correlation between `amt_4a` and the variable described by `variable`.	float
corr_amt_5a	Correlation with Sample 5, Lab A molar amount	Pearson correlation between `amt_5a` and the variable described by `variable`.	float

## Sheet: Table S6
variable	corr_reads_1a	corr_reads_2a	corr_reads_3a	corr_reads_4a	corr_reads_5a	corr_amt_1a	corr_amt_2a	corr_amt_3a	corr_amt_4a	corr_amt_5a
reads_1a	1	0.923379	0.886654	0.89461	0.935287	NA	NA	NA	NA	NA
reads_2a	0.923379	1	0.910506	0.919316	0.919162	NA	NA	NA	NA	NA
reads_3a	0.886654	0.910506	1	0.896299	0.891392	NA	NA	NA	NA	NA
reads_4a	0.89461	0.919316	0.896299	1	0.909596	NA	NA	NA	NA	NA
reads_5a	0.935287	0.919162	0.891392	0.909596	1	NA	NA	NA	NA	NA
reads_1b	0.828997	0.838081	0.791316	0.846992	0.805377	NA	NA	NA	NA	NA
reads_2b	0.778291	0.848808	0.794458	0.84598	0.780945	NA	NA	NA	NA	NA
reads_3b	0.757261	0.818044	0.797878	0.834311	0.760038	NA	NA	NA	NA	NA
reads_4b	0.736434	0.791233	0.751259	0.865431	0.753396	NA	NA	NA	NA	NA
reads_5b	0.740934	0.782197	0.733654	0.813134	0.787707	NA	NA	NA	NA	NA
reads_1c	0.892913	0.857423	0.813982	0.839212	0.852927	NA	NA	NA	NA	NA
reads_2c	0.794392	0.828654	0.814951	0.835284	0.789475	NA	NA	NA	NA	NA
reads_3c	0.857396	0.888194	0.841992	0.868955	0.844911	NA	NA	NA	NA	NA
reads_4c	0.822333	0.851785	0.820631	0.91216	0.827019	NA	NA	NA	NA	NA
reads_5c	0.863367	0.863548	0.826152	0.868878	0.891481	NA	NA	NA	NA	NA
amt_1a	NA	NA	NA	NA	NA	1	0.913562	0.883784	0.91762	0.909188
amt_2a	NA	NA	NA	NA	NA	0.913562	1	0.895335	0.913199	0.895345
amt_3a	NA	NA	NA	NA	NA	0.883784	0.895335	1	0.893473	0.86511
amt_4a	NA	NA	NA	NA	NA	0.91762	0.913199	0.893473	1	0.915261
amt_5a	NA	NA	NA	NA	NA	0.909188	0.895345	0.86511	0.915261	1
amt_1b	NA	NA	NA	NA	NA	0.900407	0.851797	0.811368	0.84577	0.852733
amt_2b	NA	NA	NA	NA	NA	0.883494	0.894795	0.841513	0.861394	0.859399
amt_3b	NA	NA	NA	NA	NA	0.875792	0.868932	0.85024	0.856508	0.847874
amt_4b	NA	NA	NA	NA	NA	0.873473	0.855049	0.819642	0.899788	0.862617
amt_5b	NA	NA	NA	NA	NA	0.8487	0.821701	0.776804	0.827858	0.883721
amt_1c	NA	NA	NA	NA	NA	0.886019	0.835822	0.800125	0.832438	0.835037
amt_2c	NA	NA	NA	NA	NA	0.852644	0.84407	0.828238	0.837208	0.820856
amt_3c	NA	NA	NA	NA	NA	0.887039	0.890774	0.846163	0.865975	0.857013
amt_4c	NA	NA	NA	NA	NA	0.892483	0.874704	0.8478	0.923815	0.87808
amt_5c	NA	NA	NA	NA	NA	0.87497	0.847197	0.810149	0.859236	0.907187
